# Supplementary material for: Endoscopic Ultrasound-Guided Pancreatic Interstitial Laser Ablation Using a Cylindrical Laser Diffuser: A Long-Term Follow-Up Study
Source: Biomedicines. 2022 Nov 11;10(11):2895. doi: 10.3390/biomedicines10112895 (PMC9687491; doi:10.3390/biomedicines10112895)
Supplement: Supplementary file 1 [file biomedicines-10-02895-s001.zip]

Archive with 3 entries (2 files):
- biomedicines-2009048 sup/
- biomedicines-2009048 sup/biomedicines-2009048 figure S1.pdf
- biomedicines-2009048 sup/biomedicines-2009048 video S1.mp4
